# Supplementary material for: Association of congenital cardiovascular malformation and neuropsychiatric phenotypes with 15q11.2 (BP1–BP2) deletion in the UK Biobank
Source: Eur J Hum Genet. 2020 Apr 23;28(9):1265–73. doi: 10.1038/s41431-020-0626-8 (PMC7608352; doi:10.1038/s41431-020-0626-8)
Supplement: Supplementary file 4 — Supplementary Table 3 [file 41431_2020_626_MOESM4_ESM.xlsx]

## Sheet: Table_S3
Cognitive function test	missing data (%)
Reaction time	1.04
Fluid intelligence score	67.12
Numeric memory	89.58
Pairs matching	0.19
